# Supplementary material for: Isoniazid–Saccharin Salts: Synthesis, Structural Aspects, Thermal Properties and Spectroscopic Characterization
Source: Molecules. 2026 Jun 22;31(12):2187. doi: 10.3390/molecules31122187 (PMC13306008; doi:10.3390/molecules31122187)
Supplement: Supplementary file 1 [file molecules-31-02187-s001.zip]

Archive with 1 entries (1 files):
- molecules-4371236-supplementary.pdf
